# Supplementary material for: Role of CES1 and ABCB1 Genetic Polymorphisms on Functional Response to Dabigatran in Patients with Atrial Fibrillation
Source: J Clin Med. 2024 Apr 26;13(9):2545. doi: 10.3390/jcm13092545 (PMC11084678; doi:10.3390/jcm13092545)
Supplement: Supplementary file 1 [file jcm-13-02545-s001.zip]

Archive with 1 entries (1 files):
- jcm-2948505-supplementary.pdf
